# Supplementary material for: Local adaptation in mainland anole lizards: Integrating population history and genome–environment associations
Source: Ecol Evol. 2018 Nov 6;8(23):11932–44. doi: 10.1002/ece3.4650 (PMC6303772; doi:10.1002/ece3.4650)
Supplement: Supplementary file 3 [file ECE3-8-11932-s003.xlsx]

## Sheet: all
Table S1. Sampled specimens and locality information.
Voucher	Field number	Species	Country	State	Locality	Latitude	Longitude	lat-long notes
LSUMZH14163		A. ortonii	Brazil	PA	Alter de Chão	-2.50269	-54.9718	Accurate
	BM565	A. ortonii	Brazil	PA	Anapú	-3.40508	-51.4222	Approximate
	MTR977671	A. ortonii	Brazil	MT	Aripuanã: Rio Aripuanã	-10.1758	-59.45	Approximate
MPEG27688	MAR1471	A. ortonii	Brazil	PA	Belém: MPEG campus	-1.45103	-48.4453	Accurate
LSUMZH14304		A. ortonii	Brazil	PA	Belterra: Agropecuária Treviso LTDA	-3.14564	-54.8396	Accurate
	MTR18907	A. ortonii	Brazil	AM	Beruri: Itapuru Lago Chaviana	-4.30717	-61.8155	Accurate
	MTR19241	A. ortonii	Brazil	AM	Beruri: Moiobamba	-4.72792	-62.1321	Accurate
	MTR34278	A. ortonii	Brazil	BA	Barrolândia: E. E. Gregório Bondar, CEPLAN	-16.09	-39.2183	Accurate
	MTR34436	A. ortonii	Brazil	BA	Barrolândia: E. E. Gregório Bondar, CEPLAN	-16.0999	-39.2096	Accurate
UFAC0085		A. ortonii	Brazil	AC	Fazenda Experimental Catuaba	-10.0679	-67.6063	Approximate
LG2277	MTR09910	A. ortonii	Brazil	BA	Ilhéus	-14.7972	-39.0344	Approximate
MPEG29465	PRMT019	A. ortonii	Brazil	PA	Itaituba: São Luis (right bank)	-4.47251	-56.2461	Accurate
LSUMZH14099		A. ortonii	Brazil	AM	Lábrea: Rio Ituxi Madeirera Scheffer	-8.34639	-65.7161	Accurate
	MTR12291	A. ortonii	Brazil	ES	Linhares: Floresta Nacional de Goytacazes	-19.4483	-40.0804	Approximate
	MTR12160	A. ortonii	Brazil	ES	Linhares: Reserva Cia Vale do Rio Doce (site B)	-19.1517	-40.0644	Accurate
MPEG25699	MAR1416	A. ortonii	Brazil	PA	Portel: FLONA Caxiuanã	-1.99355	-51.6153	Accurate
	H2594	A. ortonii	Brazil	RO	Porto Velho: Abunã (left bank)	-9.63412	-65.4399	Accurate
	H2026	A. ortonii	Brazil	RO	Porto Velho: Mutum (right bank)	-9.59805	-65.0478	Accurate
LSUMZH13904		A. ortonii	Brazil	AC	Porto Walter: Rio Juruá	-8.25087	-72.7677	Accurate
LSUMZH12993		A. ortonii	Ecuador	Suc	Reserva Faunistica Cuyabeno, Neotropic Turis	-0.2172	-75.8069	Approximate
	MTR28130	A. ortonii	Brazil	AC	PN Serra do Divisor	-7.43882	-73.6582	Accurate
MPEG29325	M3R65	A. ortonii	Brazil	AM	Urucará: Marajatuba	-2.38668	-57.6395	Accurate
	BM028	A. ortonii	Brazil	PA	Vitória do Xingu: UHE Belo Monte	-3.3228	-51.8448	Accurate
	PJD409	A. punctatus	Brazil	PA	AHE Jatobá	-5.81737	-57.3956	Accurate
LSUMZH14336		A. punctatus	Brazil	PA	Belterra: Agropecuária Treviso LTDA	-3.13539	-54.8416	Accurate
	IBSPCRIB0361	A. punctatus	Brazil	SP	Bertioga	-23.7564	-46.0247	Approximate
	MTR18550	A. punctatus	Brazil	AM	Beruri: Itapuru Lago Chaviana	-4.30736	-61.8135	Accurate
	MTR15267	A. punctatus	Brazil	RJ	Cachoeiras de Macacu: PE dos Três Picos	-22.4354	-42.6216	Approximate
CTMZ03926	ICST764	A. punctatus	Brazil	AL	Campo Alegre	-9.80921	-36.2838	Approximate
	JFT459	A. punctatus	Brazil	ES	Cariacica: REBIO Duas Bocas	-20.2811	-40.5219	Accurate
	MTR34414	A. punctatus	Brazil	BA	Estação Veracel, Porto Seguro	-16.355	-39.1349	Accurate
	MTR34227	A. punctatus	Brazil	BA	Itapebi: Fazenda Boa Sorte	-15.8904	-39.5317	Accurate
	MTR28593	A. punctatus	Brazil	AC	Fazenda Experimental Catuaba	-10.0679	-67.6063	Accurate
	MTR976723	A. punctatus	Brazil	MT	Gaúcha do Norte	-13.1833	-53.2564	Approximate
MPEG21348		A. punctatus	Brazil	RO	Guajará Mirim: PN Serra da Cutia	-11.6996	-64.3915	Approximate
	TM372	A. punctatus	Brazil	MT	Guarantã do Norte	-9.73071	-54.6064	Approximate
MPEG29314	M4R64	A. punctatus	Brazil	AM	Itacoatiara: Lindóia	-2.90961	-59.0495	Approximate
MPEG28489	JUR1160	A. punctatus	Brazil	PA	Juruti: Galiléia	-2.5475	-56.2256	Accurate
MPEG20846	TCAP2862	A. punctatus	Brazil	PA	Juruti: Mutum	-2.60958	-56.1842	Accurate
	MTR05978	A. punctatus	Brazil	BA	Jussari: Serra do Teimoso	-15.1547	-39.5233	Approximate
LSUMZH14100		A. punctatus	Brazil	AM	Lábrea: Rio Ituxi Madeirera Scheffer	-8.34639	-65.7161	Accurate
	MTR12238	A. punctatus	Brazil	ES	Linhares: Floresta Nacional de Goytacazes	-19.4483	-40.0804	Approximate
	MTR12511	A. punctatus	Brazil	ES	Linhares: Reserva Cia Vale do Rio Doce (site A)	-19.0564	-39.8942	Approximate
	MUFAL9635	A. punctatus	Brazil	AL	Maceió	-9.50731	-35.7099	Approximate
	MTR21474	A. punctatus	Brazil	AM	Manaus	-2.9979	-59.9494	Approximate
	MTR17744	A. punctatus	Brazil	MG	Marliéria: Parque Estadual do Rio Doce	-19.6411	-42.5333	Approximate
CTMZ03491	UNIBAN1670	A. punctatus	Brazil	RO	Montenegro	-10.2987	-63.2375	Approximate
LSUMZH15476		A. punctatus	Brazil	RO	Nova Mamoré: PE Guajará Mirim	-10.3167	-64.55	Approximate
MPEG24758	ACP406	A. punctatus	Brazil	PA	Oriximiná: Porto Trombetas	-1.77306	-56.3706	Accurate
	MTR25584	A. punctatus	Brazil	RO	PN Serra de Pacaás Novos	-10.7868	-63.6281	Approximate
	MTR20798	A. punctatus	Brazil	RR	Pacaraima	4.46209	-61.1451	Accurate
MPEG26102	CAX603	A. punctatus	Brazil	PA	Portel: FLONA Caxiuanã	-1.99688	-51.6418	Accurate
	H2546	A. punctatus	Brazil	RO	Porto Velho: Abunã	-9.59788	-65.3576	Accurate
	H1907	A. punctatus	Brazil	RO	Porto Velho: Caiçara (left bank)	-9.44593	-64.8247	Accurate
	H1911	A. punctatus	Brazil	RO	Porto Velho: Caiçara (right bank)	-9.43576	-64.8203	Accurate
LSUMZH13910		A. punctatus	Brazil	AC	Porto Walter: Rio Juruá	-8.25087	-72.7677	Accurate
LSUMZH12577		A. punctatus	Ecuador	Suc	Reserva Faunistica Cuyabeno, Estacion Biologica de la Universidad Catolica	-0.2172	-75.8069	Approximate
LSUMZH12751		A. punctatus	Ecuador	Suc	Reserva Faunistica Cuyabeno, Neotropic Turis	-0.2172	-75.8069	Approximate
	MTRX1478	A. punctatus	Brazil	RJ	Rio de Janeiro: Floresta da Tijuca	-22.9712	-43.2547	Approximate
MPEG29943	PRMT386	A. punctatus	Brazil	PA	Rurópolis	-4.11437	-55.6771	Accurate
MPEG22415	GUNMA74	A. punctatus	Brazil	PA	Santa Barbara do Pará: PE de Gunma	-1.21691	-48.2948	Approximate
	JFT773	A. punctatus	Brazil	ES	Santa Teresa: Recanto da Preguiça	-19.96	-40.52	Accurate
	MTRX1468	A. punctatus	Brazil	ES	São José do Calçado: UHE Rosal	-20.9031	-41.7192	Approximate
	MTR28048	A. punctatus	Brazil	AC	PN Serra do Divisor	-7.44242	-73.6575	Accurate
	MTR28401	A. punctatus	Brazil	AC	PN Serra do Divisor	-7.50161	-73.7214	Accurate
	MTR21545	A. punctatus	Brazil	ES	Sooretama: REBIO Sooretama	-19.0556	-40.1472	Accurate
	LG1299	A. punctatus	Brazil	BA	Una	-15.2696	-39.0694	Approximate
	MTR978312	A. punctatus	Brazil	MT	Vila Rica	-9.9	-51.2	Approximate
	BM288	A. punctatus	Brazil	PA	Vitória do Xingu: UHE Belo Monte	-3.3228	-51.8448	Approximate
