# Supplementary material for: Local adaptation in mainland anole lizards: Integrating population history and genome–environment associations
Source: Ecol Evol. 2018 Nov 6;8(23):11932–44. doi: 10.1002/ece3.4650 (PMC6303772; doi:10.1002/ece3.4650)
Supplement: Supplementary file 4 [file ECE3-8-11932-s004.xlsx]

## Sheet: Sheet1
Table S2. Specimens used in climatic space occupancy analyses.
Species	Genetics?	Voucher	Country	Province	Locality	Lat	Long	Source
A. ortonii	yes	BM028	Brazil	Para	Vitoria do Xingu: UHE Belo Monte	-3.3228	-51.8448	Miguel T. Rodrigues
A. ortonii	yes	BM565	Brazil	Para	Anapu	-3.4051	-51.4222	This study
A. ortonii	yes	H2026	Brazil	Rondonia	Porto Velho Mutum	-9.5981	-65.0478	This study
A. ortonii	yes	H2594	Brazil	Rondonia	Porto Velho Abuna	-9.6341	-65.4399	This study
A. ortonii	yes	LSUMZH12993	Ecuador	Sucumbios	Reserva Faunistica Cuyabeno Neotropic Turis	-0.2172	-75.8069	This study
A. ortonii	yes	LSUMZH13904	Brazil	Acre	Porto Walter: Rio Jurua	-8.2509	-72.7677	LSU MNS
A. ortonii	yes	LSUMZH14099	Brazil	Amazonas	Labrea: Rio Ituxi Madeirera Scheffer	-8.3464	-65.7161	LSU MNS
A. ortonii	yes	LSUMZH14163	Brazil	Para	Alter de Chao	-2.5027	-54.9718	LSU MNS
A. ortonii	yes	LSUMZH14304	Brazil	Para	Belterra: Agropecuaria Treviso LTDA	-3.1456	-54.8396	LSU MNS
A. ortonii	yes	MPEG25699	Brazil	Para	Portel FLONA Caxiuana Plote PPBIO	-1.9936	-51.6153	This study
A. ortonii	yes	MPEG27688	Brazil	Para	Belem Campus de Pesquisa do MPEG	-1.451	-48.4453	This study
A. ortonii	yes	MPEG29325	Brazil	Amazonas	Urucara: Marajatuba	-2.3867	-57.6395	MPEG
A. ortonii	yes	MPEG29465	Brazil	Para	Itaituba: Sao Luis (right bank)	-4.4725	-56.2461	MPEG
A. ortonii	yes	MTR09910	Brazil	Bahia	Ilheus	-14.7972	-39.0344	Miguel T. Rodrigues
A. ortonii	yes	MTR12160	Brazil	Espirito Santo	Linhares: Reserva Cia Vale do Rio Doce (site B)	-19.1517	-40.0644	Miguel T. Rodrigues
A. ortonii	yes	MTR12291	Brazil	Espirito Santo	Linhares: Floresta Nacional de Goytacazes	-19.4483	-40.0804	This study
A. ortonii	yes	MTR18907	Brazil	Amazonas	Beruri: Itapuru Lago Chaviana	-4.3072	-61.8155	Miguel T. Rodrigues
A. ortonii	yes	MTR19241	Brazil	Amazonas	Moiobamba Rio Purus	-4.7279	-62.1321	This study
A. ortonii	yes	MTR28130	Brazil	Acre	Serra do Divisor	-7.4388	-73.6582	This study
A. ortonii	yes	MTR34278	Brazil	Bahia	E. E. Gregorio Bondar CEPLAN Barrolandia	-16.0905	-39.2183	Roberta Damasceno
A. ortonii	yes	MTR34436	Brazil	Bahia	CEPLAC Barrolandia	-16.0944	-39.2748	This study
A. ortonii	yes	MTR977671	Brazil	Mato Grosso	Aripuana: Rio Aripuana	-10.1758	-59.45	Miguel T. Rodrigues
A. ortonii	yes	UFAC0085	Brazil	Acre	Fazenda Experimental Catuaba	-10.0679	-67.6063	This study
A. ortonii	no	CAS 93257	Peru		Colonia Calleria Rio Calleria 15 km from Ucayali	-8.0417	-74.5556	VertNet
A. ortonii	no	CHUNB11122	Brazil	Bahia	Praia do Forte	-12.57	-38	Ribeiro-Junior 2015 Zootaxa
A. ortonii	no	CM 64596	Brazil	Para	Oriximina	-1.76	-55.86	VertNet
A. ortonii	no	FPR-COLOMBIA 24734	Colombia	Amazonas	Leticia Isla Santa Sofia Rio Amazonas	-4.0083	-70.2167	Specieslink CRIA
A. ortonii	no	FPR-COLOMBIA 24735	Colombia	Amazonas	La Pedrera La Pedrera Rio Caqueta	-1.3283	-69.7333	Specieslink CRIA
A. ortonii	no	H4251	Brazil	Rondonia	UHE Jirau Mutum	-9.5949	-65.0651	Miguel T. Rodrigues
A. ortonii	no	H5121	Brazil	Rondonia	UHE Jirau Abuna	-9.5964	-65.3567	Miguel T. Rodrigues
A. ortonii	no	KU 126738	Ecuador	Napo	Lago Agrio	0.0847	-76.8828	VertNet
A. ortonii	no	KU 127093	Ecuador	Pastaza	3 km S Puyo	-1.5	-77.9667	VertNet
A. ortonii	no	KU 140126	Brazil	Para	Belem Capanema	-1.2	-47.1833	VertNet
A. ortonii	no	KU 140130	Brazil	Para	Ananindeva Maquari	-1.45	-48.4833	VertNet
A. ortonii	no	KU 140133	Brazil	Para	Quatipuru	-0.8667	-46.9833	VertNet
A. ortonii	no	KU 183498	Ecuador	Sucumbios	Limoncocha	-0.4	-76.6167	VertNet
A. ortonii	no	KU 215110	Peru	Madre de Dios	Lago Sandoval ca 12 km E Puerto Maldonado	-12.6333	-69.0833	VertNet
A. ortonii	no	KU 97851	Brazil	Amapa	Serra do Navio	0.9833	-52.05	VertNet
A. ortonii	no	LG1783	Brazil	Bahia	Jussari: Serra do Teimoso	-15.1547	-39.5233	Miguel T. Rodrigues
A. ortonii	no	LSUMZH12624	Ecuador	Sucumbios	Reserva Faunistica Cuyabeno Estacion Biologica de la Universidad Catolica	-0.2172	-75.8069	This study
A. ortonii	no	MCZ R-173835	Ecuador	Napo	S. side of Rio Napo 6.5km ESE of Puerto Misahualli at La Cruz Blanca on Jatun Sacha Biol. Re. 450 m	-1.0534	-77.6022	VertNet
A. ortonii	no	MCZ R-174430	Ecuador	Orellana	4km N. of Anangu on Garza Cocha at Hosteria La Selve 260 m	-0.5867	-76.3354	VertNet
A. ortonii	no	MCZ R-57043	Peru	Loreto	Lower Rio Cushabatay Ucayali R. Valley Peru	-7.3034	-75.3354	VertNet
A. ortonii	no	MCZ R-57044	Peru	Amazonas	mouth of Rio Santiago Maranon R. valley Peru	-4.4167	-77.6333	VertNet
A. ortonii	no	MCZ R-57045	Peru	Loreto	Pampa Hermosanr mouth of Rio Cushabatay Peru	-7.2	-75.3	VertNet
A. ortonii	no	MPEG26941	Brazil	Amazonas	Coari: Porto Urucu	-4.8854	-65.35	MPEG
A. ortonii	no	MPEG27088	Brazil	Para	Juruti: Mutum	-2.6094	-56.1961	MPEG
A. ortonii	no	MPEG28256	Brazil	Para	Juruti: road to Barroso	-2.4696	-56.001	MPEG
A. ortonii	no	MTR18000	Brazil	Sergipe	Itabaiana	-10.6748	-37.4271	This study
A. ortonii	no	MTR19122	Brazil	Amazonas	Beruri: Moiobamba	-4.7279	-62.1321	This study
A. ortonii	no	MVZ 174831	Peru	Amazonas	Quebrada Caterpiza Rio Santiago	-3.9167	-77.7167	VertNet
A. ortonii	no	MZUSP39578	Brazil	Espirito Santo	Linhares	-19.4	-40.07	Ribeiro-Junior 2015 Zootaxa
A. ortonii	no	MZUSP40729	Brazil	Bahia	Salvador Parque Jovelino Silva	-13	-38.47	Ribeiro-Junior 2015 Zootaxa
A. ortonii	no	MZUSP40731	Brazil	Pernambuco	Recife Parque Dois Irmaos	-8	-34.95	Ribeiro-Junior 2015 Zootaxa
A. ortonii	no	MZUSP49376	Brazil	Sergipe	Santo Amaro das Brotas Arauaris	-10.71	-37.02	Ribeiro-Junior 2015 Zootaxa
A. ortonii	no	MZUSP56720	Brazil	Bahia	Ilheus Fazenda Sao Pedro Rio do Braco	-14.8	-39.05	Ribeiro-Junior 2015 Zootaxa
A. ortonii	no	MZUSP60902	Brazil	Paraiba	Fazenda Pacatuba 10 km NE Sape	-7.05	-35.17	Ribeiro-Junior 2015 Zootaxa
A. ortonii	no	MZUSP65988	Brazil	Paraiba	Joao Pessoa	-7.2	-34.9	Ribeiro-Junior 2015 Zootaxa
A. ortonii	no	MZUSP89858	Brazil	Bahia	Una	-15.17	-39.12	Ribeiro-Junior 2015 Zootaxa
A. ortonii	no	MZUSP92167	Brazil	Bahia	Salvador	-13	-38.5	Ribeiro-Junior 2015 Zootaxa
A. ortonii	no	OMNH 40420	Ecuador	Sucumbios	Reserva Faunistica Cuyabeno (RPF-Cuyabeno) Neotropic Turis	0.0133	-75.9688	VertNet
A. ortonii	no	SMNS 7139	Peru	Huanuco	Pachitea Fundo Flor Yuyapichis Panguana (estacion biologica)	-9.6167	-74.9333	VertNet
A. ortonii	no	UFMT-R 4191	Brazil	Mato Grosso	Aripuana Brejo do mirante da cachoeira das Andorinhas.	-9.8603	-60.2631	Specieslink CRIA
A. ortonii	no	UFMT-R 7067	Brazil	Mato Grosso	Apiacas Cachoeira da fumaca; UHE foz do Apiacas	-9.2474	-57.0888	Specieslink CRIA
A. ortonii	no	UFMT-R 7068	Brazil	Mato Grosso	Apiacas UHE Foz do Apiacas	-9.5297	-57.0547	Specieslink CRIA
A. ortonii	no	UFMT-R 7080	Brazil	Mato Grosso	Apiacas Igarape do Bruno; estrada margem esquerda; UHE Foz do Apiacas	-9.4269	-57.1265	Specieslink CRIA
A. ortonii	no	UFMT-R 7801	Brazil	Mato Grosso	Colniza Porto Kappa; Distrito de Panelas; Estacao Ecologica do Rio Roosevelt	-9.0726	-60.3467	Specieslink CRIA
A. ortonii	no	UFMT-R 7948	Brazil	Mato Grosso	Paranaita P3; modulo 2; Castanheiro	-9.4102	-56.5574	Specieslink CRIA
A. ortonii	no	UFMT-R 9701	Brazil	Para	Terra Santa modulo 2; Parcela 2	-2.1042	-56.4869	Specieslink CRIA
A. ortonii	no	USNM 234656.6353782	Ecuador	Pastaza	Palanda east of Sarayacu on Rio Bobonaza	-1.7333	-77.4833	VertNet
A. ortonii	no	USNM 234664.635379	Ecuador	Pastaza	Montalvo 5 km S of Don Tomas	-2.0667	-76.95	VertNet
A. ortonii	no	USNM 234726.6353852	Ecuador	Napo	Rio Guataracu mouth of tributary of Rio Suno	-0.7667	-77.25	VertNet
A. ortonii	no	USNM 234727.6353853	Ecuador	Napo	Rio Cotopino upper Rio Napo	-0.7167	-77.3833	VertNet
A. ortonii	no	USNM 234730.6353856	Ecuador	Napo	Rio Payamino	-0.4908	-77.29	VertNet
A. ortonii	no	USNM 234741.6353867	Ecuador	Pastaza	Rio Pindo	-2.1167	-76.05	VertNet
A. ortonii	no	USNM 234744.635387	Ecuador	Pastaza	Alto Curaray Region	-1.2333	-77.4167	VertNet
A. ortonii	no	USNM 234748.6353874	Ecuador	Pastaza	Rio Rutuno tributary of Rio Bobonaza	-1.9167	-77.2333	VertNet
A. ortonii	no	USNM 234749.6353875	Ecuador	Pastaza	Rio Villano	-1.5	-77.3333	VertNet
A. ortonii	no	USNM 234751.6353877	Ecuador	Pastaza	Rio Conambo	-1.8667	-76.7833	VertNet
A. ortonii	no	USNM 247466.6101327	Peru	Madre de Dios	Puerto Maldonado ca. 30 km (airline) SSW of Tambopata Reserve Explorer's Inn	-12.83	-69.28	VertNet
A. ortonii	no	USNM 283931.6148638	Ecuador	Morona-Santiago	Sucua	-2.4667	-78.1667	VertNet
A. ortonii	no	USNM 298884.6153793	Peru	Madre de Dios	Salvacion NW bank of Rio Alto Madre de Dios Hacienda Erika	-12.9167	-71.2	VertNet
A. ortonii	no	USNM 303523.615814	Brazil	Para	Altamira ca. 50 km (airline) S of near Cachoeira do Espelho east bank of Rio Xingu	-3.65	-52.38	VertNet
A. ortonii	no	USNM 316711.6172534	Peru	Amazonas	Shaim vicinity of on the Rio Alto Comaina (tributary of the Rio Cenepa)	-4.25	-78.37	VertNet
A. ortonii	no	USNM 316714.6172537	Peru	Amazonas	Rio Kayamas vicinity of (tributary of the Rio Cenepa)	-4.47	-78.17	VertNet
A. ortonii	no	USNM 321079.6177797	Ecuador	Pastaza	Coca 130 km S of Tiguino (UNOCAL Base Camp)	-1.12	-76.95	VertNet
A. ortonii	no	USNM 333024.6193211	Peru	Madre de Dios	Pakitza Reserve Zone Manu National Park ca. 57 km (airline) NW of mouth of Rio Manu on Rio Manu	-11.87	-71.3	VertNet
A. ortonii	no	USNM 538302.6505888	Peru	Cuzco	Cashiriari-2 (Armihuari) ca. 4 km S of the Camisea River	-11.8633	-72.7789	VertNet
A. ortonii	no	USNM 567973.6558766	Peru	Amazonas	Galilea on the Rio Santiago	-4.0147	-77.7786	VertNet
A. punctatus	yes	CTMZ03457	Brazil	Rondonia	Montenegro	-10.2987	-63.2375	This study
A. punctatus	yes	CTMZ03926	Brazil	Alagoas	Campo Alegre	-9.8092	-36.2838	This study
A. punctatus	yes	GN71 TM372	Brazil	Mato Grosso	Guaranta do Norte	-9.7307	-54.6064	This study
A. punctatus	yes	H1907	Brazil	Rondonia	Porto Velho Caicara	-9.4459	-64.8247	This study
A. punctatus	yes	H1911	Brazil	Rondonia	Porto Velho: Caicara (right bank)	-9.4358	-64.8203	Miguel T. Rodrigues
A. punctatus	yes	H2546	Brazil	Rondonia	Porto Velho Abuna	-9.5979	-65.3576	This study
A. punctatus	yes	IBSPCRIB0361	Brazil	Sao Paulo	Bertioga	-23.7564	-46.0247	This study
A. punctatus	yes	JFT459	Brazil	Espirito Santo	Cariacica: REBIO Duas Bocas	-20.2811	-40.5219	Miguel T. Rodrigues
A. punctatus	yes	JFT773	Brazil	Espirito Santo	Recanto da Preguica Santa Teresa	-19.96	-40.52	This study
A. punctatus	yes	LG1299	Brazil	Bahia	Una	-15.2696	-39.0694	Miguel T. Rodrigues
A. punctatus	yes	LSUMZH12577	Ecuador	Sucumbios	Reserva Faunistica Cuyabeno Neotropic Turis	-0.2172	-75.8069	This study
A. punctatus	yes	LSUMZH12751	Ecuador	Sucumbios	Reserva Faunistica Cuyabeno Neotropic Turis	-0.2172	-75.8069	This study
A. punctatus	yes	LSUMZH13910	Brazil	Acre	Porto Walter Rio Jurua	-8.2509	-72.7677	This study
A. punctatus	yes	LSUMZH14100	Brazil	Amazonas	Labrea Rio Ituxi Madeirera Scheffer	-8.3464	-65.7161	This study
A. punctatus	yes	LSUMZH14336	Brazil	Para	Belterra: Agropecuaria Treviso LTDA	-3.1354	-54.8416	LSU MNS
A. punctatus	yes	LSUMZH15476	Brazil	Rondonia	Nova Mamore Parque Estadual Guajara Mirim	-10.3167	-64.55	This study
A. punctatus	yes	MPEG20846	Brazil	Para	Juruti	-2.6096	-56.1842	This study
A. punctatus	yes	MPEG21348	Brazil	Rondonia	Guajara Mirim: PN Serra da Cutia	-11.6996	-64.3915	This study
A. punctatus	yes	MPEG22415	Brazil	Para	Santa Barbara do Para: PE de Gunma	-1.2169	-48.2948	MPEG
A. punctatus	yes	MPEG24758	Brazil	Para	Oriximina Porto Trombetas Plato Bacaba	-1.7731	-56.3706	This study
A. punctatus	yes	MPEG26102	Brazil	Para	Portel FLONA Caxiuana Plote PPBIO	-1.9969	-51.6418	This study
A. punctatus	yes	MPEG28489	Brazil	Para	Juruti	-2.5475	-56.2256	This study
A. punctatus	yes	MPEG29314	Brazil	Amazonas	Itacoatiara: Lindoia	-2.9096	-59.0495	This study
A. punctatus	yes	MPEG29943	Brazil	Para	Ruropolis	-4.1144	-55.6771	MPEG
A. punctatus	yes	MTR05978	Brazil	Bahia	Serra do Teimoso Jussari	-15.1547	-39.5233	This study
A. punctatus	yes	MTR12338	Brazil	Espirito Santo	FLONA Goyatacazes Linhares	-19.4483	-40.0804	This study
A. punctatus	yes	MTR12511	Brazil	Espirito Santo	Reserva CVRD Linhares	-19.0564	-39.8942	This study
A. punctatus	yes	MTR15267	Brazil	Rio de Janeiro	Cachoeiras de Macacu: PE dos Tres Picos	-22.4354	-42.6216	This study
A. punctatus	yes	MTR17744	Brazil	Minas Gerais	Marlieria: Parque Estadual do Rio Doce	-19.6411	-42.5333	This study
A. punctatus	yes	MTR18550	Brazil	Amazonas	Beruri Lago Chaviana Itapuru margem direita Rio Purus	-4.3074	-61.8135	This study
A. punctatus	yes	MTR20798	Brazil	Roraima	Pacaraima	4.4621	-61.1451	Miguel T. Rodrigues
A. punctatus	yes	MTR21474	Brazil	Amazonas	Manaus	-2.9979	-59.9494	This study
A. punctatus	yes	MTR21545	Brazil	Espirito Santo	Sooretama: REBIO Sooretama	-19.0556	-40.1473	Miguel T. Rodrigues
A. punctatus	yes	MTR25584	Brazil	Rondonia	Parque Nacional Serra dos Pacaas Novos	-10.7868	-63.6281	This study
A. punctatus	yes	MTR28048	Brazil	Acre	Parque Nacional da Serra do Divisor	-7.4424	-73.6575	This study
A. punctatus	yes	MTR28401	Brazil	Acre	Parque Nacional da Serra do Divisor	-7.5016	-73.7214	This study
A. punctatus	yes	MTR28593	Brazil	Acre	Fazenda Experimental Catuaba	-10.0679	-67.6063	This study
A. punctatus	yes	MTR34227	Brazil	Bahia	Fazendo Boa sorte Itapebi	-15.8958	-39.6611	This study
A. punctatus	yes	MTR34414	Brazil	Bahia	Estacao Veracel Porto Seguro	-16.355	-39.1349	Roberta Damasceno
A. punctatus	yes	MTR976723	Brazil	Mato Grosso	Gaucha do Norte	-13.1833	-53.2564	Miguel T. Rodrigues
A. punctatus	yes	MTR978312	Brazil	Mato Grosso	Vila Rica	-9.9	-51.2	Miguel T. Rodrigues
A. punctatus	yes	MTRX1468	Brazil	Espirito Santo	Sao Jose do Calcado: UHE Rosal	-20.9031	-41.7192	This study
A. punctatus	yes	MTRX1478	Brazil	Rio de Janeiro	Rio de Janeiro Floresta da Tijuca	-22.9712	-43.2547	This study
A. punctatus	yes	MUFAL9635	Brazil	Alagoas	Maceio	-9.5073	-35.7099	This study
A. punctatus	yes	PJD409	Brazil	Para	AHE Jatoba	-5.8174	-57.3956	MPEG
A. punctatus	no	MPEG29983	Brazil	Para	Almeirim: Monte Dourado	-0.6287	-52.739	MPEG
A. punctatus	no	46T2	Brazil	Amazonas	Presidente Figueiredo: UHE Balbina	-1.7424	-59.6162	This study
A. punctatus	no	CAS 16073	Brazil	Rio de Janeiro	Trapacheiros Tijuca	-22.9333	-43.2333	VertNet
A. punctatus	no	CHUNB13522	Brazil	Minas Gerais	Uba	-21.1	-43	Ribeiro-Junior 2015 Zootaxa
A. punctatus	no	CM 157567	Peru	Purus	Puesto de control y vigilancia Cocama	-10.39	-71.16	VertNet
A. punctatus	no	H0877	Brazil	Rondonia	Porto Velho: Mutum (right bank)	-9.6162	-65.0456	Miguel T. Rodrigues
A. punctatus	no	KU 105325	Ecuador	Sucumbios	Dureno	0.05	-76.7	VertNet
A. punctatus	no	KU 112161	Ecuador	Sucumbios	Santa Cecilia	0.05	-76.9667	VertNet
A. punctatus	no	KU 204979	Peru	Madre de Dios	Cuzco Amazonico 15 km E Puerto Maldonado	-12.5833	-69.0833	VertNet
A. punctatus	no	LSUMZH16491	Brazil	Amazonas		-3.515	-59.9033	LSU MNS
A. punctatus	no	MBML-REPTEIS 2057	Brazil	Espirito Santo	Serra Lagoa Jacumen	-20.1286	-40.3078	Specieslink CRIA
A. punctatus	no	MCZ R-100044	Peru	Huanuco	Tingo Maria Peru	-9.3034	-76.0022	VertNet
A. punctatus	no	MCZ R-156841	Ecuador	Pastaza	Ecuador: Hosteria Turingia Puyo 950 m	-1.4667	-77.9833	VertNet
A. punctatus	no	MCZ R-164431	Ecuador	Orellana	Ecuador: Napo: Coca (Francisco de Orellana) 250 m	-0.4667	-76.9667	VertNet
A. punctatus	no	MCZ R-57387	Peru	San Martin	Pachisa R. Huayabamba region	-7.2667	-76.7667	VertNet
A. punctatus	no	MCZ R-57388	Peru	Amazonas	Mouth of Rio Cenipa Maranon valley	-4.65	-78.1333	VertNet
A. punctatus	no	MCZ R-57389	Peru	San Martin	Achinamisa Huallaga valley	-6.4167	-75.9	VertNet
A. punctatus	no	MCZ R-65577	Brazil	Para	Brasil: Cochimbo Para	-8.95	-54.9	VertNet
A. punctatus	no	MCZ R-65579	Brazil	Paraiba	Brasil: Mamanguape Paraiba	-6.8333	-35.1167	VertNet
A. punctatus	no	MCZ R-84335	Brazil	Rio de Janeiro	Brazil: Rio de Janeiro Guanabara	-22.9167	-43.5	VertNet
A. punctatus	no	MCZ R-92532	Brazil	Amazonas	Rserva Ducke: Manaus: Amazonas: Brasil	-3.1133	-60.0253	VertNet
A. punctatus	no	MCZ R-93413	Ecuador	Pastaza	Ecuador: Lower Rio Pucayacu tributary of Rio Bobonanza	-1.9534	-77.0022	VertNet
A. punctatus	no	MCZ65579	Brazil	Paraiba	Mamanguape	-6.8	-35.2	Ribeiro-Junior 2015 Zootaxa
A. punctatus	no	MCZ84335	Brazil	Rio de Janeiro	Rio de Janeiro	-22.94	-43.21	Ribeiro-Junior 2015 Zootaxa
A. punctatus	no	MHNLS17698	Venezuela	Amazonas	Atures: 12 km South of Puerto Ayacucho	5.3591	-67.6687	This study
A. punctatus	no	MPEG22857	Brazil	Para	Almeirim	-0.94	-53.2376	MPEG
A. punctatus	no	MPEG26101	Brazil	Para	Portel: FLONA Caxiuana	-1.9833	-51.6333	MPEG
A. punctatus	no	MPEG26911	Brazil	Amazonas	Coari	-4.8955	-65.1892	MPEG
A. punctatus	no	MPEG29591	Brazil	Para	Rio Preto Flona Charapucu Afua: Ilha do Marajo	-0.586	-50.4751	MPEG
A. punctatus	no	MTR16109	Brazil	Bahia	Camacan: Serra Bonita	-15.4199	-39.5436	Miguel T. Rodrigues
A. punctatus	no	MTR25604	Brazil	Rondonia	P. N. Serra dos Pacaas Novos	-10.7864	-63.6276	This study
A. punctatus	no	MTR26005	Brazil	Rondonia	P. N. Serra dos Pacaas Novos: Base do Jaci	-10.5273	-63.9735	This study
A. punctatus	no	MTR28515	Brazil	Acre	Serra do Divisor	-7.4279	-73.6618	This study
A. punctatus	no	MTR33102	Brazil	Bahia	Sta Maria Eterna	-16.0554	-39.3622	Roberta Damasceno
A. punctatus	no	MTR34337	Brazil	Bahia	Fazenda Boa Sorte Itapebi	-15.8904	-39.5293	Roberta Damasceno
A. punctatus	no	MTR34692	Brazil	Espirito Santo	Rebio Augusto Ruschi Santa Tereza	-19.9171	-40.5525	This study
A. punctatus	no	MTR35172	Brazil	Bahia	P. E. serra do Conduru	-14.4796	-39.0819	Roberta Damasceno
A. punctatus	no	MTR35938	Brazil	Amazonas	Rio Ica	-2.8862	-68.372	Miguel T. Rodrigues
A. punctatus	no	MTR36414	Brazil	Amazonas	Rio Ica	-3.032	-68.884	Miguel T. Rodrigues
A. punctatus	no	MTR36892	Brazil	Amazonas	Alvaraes	-3.1989	-64.8224	Miguel T. Rodrigues
A. punctatus	no	MTR967985	Brazil	Mato Grosso	Colniza: Rio Aripuana	-9.1793	-60.6306	This study
A. punctatus	no	MTR976158	Brazil	Mato Grosso	Claudia	-11.585	-55.1356	Miguel T. Rodrigues
A. punctatus	no	MVZ 163059	Peru	Amazonas	vicinity of Huampami (Aguaruna village) Rio Cenepa	-4.4556	-78.1612	VertNet
A. punctatus	no	MZUSP10408	Brazil	Espirito Santo	Mimoso do Sul	-21.1	-41.37	Ribeiro-Junior 2015 Zootaxa
A. punctatus	no	MZUSP13413	Brazil	Sao Paulo	Praia de Boraceia	-23.76	-45.8	Ribeiro-Junior 2015 Zootaxa
A. punctatus	no	MZUSP23091	Brazil	Pernambuco	Agua Azul	-7.57	-35.33	Ribeiro-Junior 2015 Zootaxa
A. punctatus	no	MZUSP2689	Brazil	Espirito Santo	Linhares Refugio Sooretama	-19	-40	Ribeiro-Junior 2015 Zootaxa
A. punctatus	no	MZUSP36382	Brazil	Rio de Janeiro	Parque Nacional da Tijuca	-22.95	-43.3	Ribeiro-Junior 2015 Zootaxa
A. punctatus	no	MZUSP36389	Brazil	Rio de Janeiro	Jacarepagua prox. Represa Rio Grande	-22.92	-43.35	Ribeiro-Junior 2015 Zootaxa
A. punctatus	no	MZUSP36713	Brazil	Espirito Santo	Santa Cruz	-19.98	-40.21	Ribeiro-Junior 2015 Zootaxa
A. punctatus	no	MZUSP36951	Brazil	Espirito Santo	Rio Itaunas	-18.39	-39.73	Ribeiro-Junior 2015 Zootaxa
A. punctatus	no	MZUSP39548	Brazil	Espirito Santo	Reserva Florestal Vale do Rio Doce 30 km NNE Linhares	-19.17	-39.87	Ribeiro-Junior 2015 Zootaxa
A. punctatus	no	MZUSP40607	Brazil	Sao Paulo	Ubatuba Praia da Enseada	-23.43	-45.07	Ribeiro-Junior 2015 Zootaxa
A. punctatus	no	MZUSP42722	Brazil	Sao Paulo	Amparo	-22.7	-46.72	Ribeiro-Junior 2015 Zootaxa
A. punctatus	no	MZUSP4373	Brazil	Rio de Janeiro	Angra dos Reis	-23	-44.28	Ribeiro-Junior 2015 Zootaxa
A. punctatus	no	MZUSP49360	Brazil	Sergipe	Santo Amaro das Brotas Arauaris	-10.71	-37.02	Ribeiro-Junior 2015 Zootaxa
A. punctatus	no	MZUSP55568	Brazil	Alagoas	Sao Miguel dos Campos	-9.78	-36.08	Ribeiro-Junior 2015 Zootaxa
A. punctatus	no	MZUSP570	Brazil	Bahia	Ilheus	-14.8	-39.05	Ribeiro-Junior 2015 Zootaxa
A. punctatus	no	MZUSP65674	Brazil	Pernambuco	Estacao Ecologica de Saltinho	-8.73	-35.17	Ribeiro-Junior 2015 Zootaxa
A. punctatus	no	MZUSP66150	Brazil	Bahia	Reserva Biologica de Pau Brasil 15 km NW Porto Seguro	-16.37	-39.17	Ribeiro-Junior 2015 Zootaxa
A. punctatus	no	MZUSP8761	Brazil	Pernambuco	Recife Parque Zoobotanico	-8	-34.95	Ribeiro-Junior 2015 Zootaxa
A. punctatus	no	MZUSP87750	Brazil	Bahia	Monte Pascoal	-16.75	-39.53	Ribeiro-Junior 2015 Zootaxa
A. punctatus	no	MZUSP88116	Brazil	Sergipe	Areia Branca	-10.77	-37.32	Ribeiro-Junior 2015 Zootaxa
A. punctatus	no	MZUSP89849	Brazil	Bahia	Una	-15.17	-39.12	Ribeiro-Junior 2015 Zootaxa
A. punctatus	no	MZUSP95077	Brazil	Minas Gerais	Caratinga RPPN Feliciano Miguel Abdala	-19.73	-41.82	Ribeiro-Junior 2015 Zootaxa
A. punctatus	no	MZUSP95085	Brazil	Espirito Santo	Marechal Floriano	-20.42	-40.67	Ribeiro-Junior 2015 Zootaxa
A. punctatus	no	MZUSP96531	Brazil	Alagoas	Campo Alegre	-9.75	-36.3	Ribeiro-Junior 2015 Zootaxa
A. punctatus	no	OMNH 37167	Brazil	Amazonas	Rio Ituxi Madeirera Scheffer	-7.3	-64.85	VertNet
A. punctatus	no	PEU112	Brazil	Bahia	Jaguaripe	-13.1569	-39.0402	Roberta Damasceno
A. punctatus	no	ROM 20513	Guyana	Essequibo	Kurupukari road in forest approx 1 km east of river	4.6639	-58.675	VertNet
A. punctatus	no	ROM 28351	Guyana	District 8	Paramakatoi vicinity on trail to lookout	4.6972	-59.7867	VertNet
A. punctatus	no	SMNS 619	Suriname		Suriname	3.9194	-56.3461	VertNet
A. punctatus	no	UFMG-REP 1478	Brazil	Para	Maraba Vila Uniao	-5.3686	-49.1178	Specieslink CRIA
A. punctatus	no	UFMT-R 10077	Brazil	Mato Grosso	Claudia Fazenda Continental; area torre; L2B7	-11.5153	-54.8914	Specieslink CRIA
A. punctatus	no	UFMT-R 4936	Brazil	Mato Grosso	Vale de Sao Domingos UHE Guapore margem esquerda do rio Guapore	-15.0725	-58.5744	Specieslink CRIA
A. punctatus	no	UFMT-R 5699	Brazil	Mato Grosso	Guaranta do Norte PCH Braco norte IV	-9.6808	-54.9605	Specieslink CRIA
A. punctatus	no	UFMT-R 7362	Brazil	Mato Grosso	Juina Ponto 1; corrego priximo a base da Diagem Mineradora	-11.5308	-59.323	Specieslink CRIA
A. punctatus	no	UFMT-R 8164	Brazil	Mato Grosso	Paranaita TPPAR-P4; modulo 6; Rio Paranaita	-9.5819	-56.711	Specieslink CRIA
A. punctatus	no	UFMT-R 8367	Brazil	Mato Grosso	Cotriguacu Estrada	-9.8647	-58.2806	Specieslink CRIA
A. punctatus	no	UFMT-R 8834	Brazil	Mato Grosso	Claudia Trilha 1; Ponto 6; modulo 2; Fazenda Continental	-11.4462	-55.0494	Specieslink CRIA
A. punctatus	no	UFMT-R 9061	Brazil	Mato Grosso	Cotriguacu P12; Fazenda Sao Nicolau	-9.5141	-58.6786	Specieslink CRIA
A. punctatus	no	UFMT-R 9196	Brazil	Para	Primavera Ponto MVP-P1; Rio Tabocal; Fabrica de Cimentos Votorantim	-0.9403	-47.1164	Specieslink CRIA
A. punctatus	no	UFMT-R 9339	Brazil	Mato Grosso	Paranaita modulo 4; Sete Quedas	-9.6647	-56.4767	Specieslink CRIA
A. punctatus	no	UFMT-R 9415	Brazil	Mato Grosso	Apiacas Margem do corrego Sao Tome;Acampamento;Parque Nacional do Juruena	-9.5436	-57.4492	Specieslink CRIA
A. punctatus	no	USNM 234774.63539	Ecuador	Pastaza	Chichirota	-2.3833	-76.65	VertNet
A. punctatus	no	USNM 234781.6353907	Ecuador	Pastaza	Rio Oglan Cabeceras Del Rio Curaray	-1.3	-77.6333	VertNet
A. punctatus	no	USNM 234782.6353908	Ecuador	Pastaza	Rio Bobonaza Cabeceras del	-1.4667	-77.8833	VertNet
A. punctatus	no	USNM 234783.6353909	Ecuador	Pastaza	Canelos Rio Bobonaza	-1.5833	-77.75	VertNet
A. punctatus	no	USNM 234785.6353911	Ecuador	Napo	Rio Pucuno	-0.7833	-77.4167	VertNet
A. punctatus	no	USNM 234786.6353912	Ecuador	Orellana	Loreto region of	-0.6667	-77.3167	VertNet
A. punctatus	no	USNM 288884.6132119	Brazil	Para	Itaituba ca. 65-66 km SW of Parque Nacional da Amazonia Rio Tapajos	-4.2833	-55.9833	VertNet
A. punctatus	no	USNM 325158.6181233	Peru	Madre de Dios	Rio Heath Refugio Juliaca Santuario Nacional de las Pampas del Heath	-12.95	-68.88	VertNet
A. punctatus	no	USNM 538303.6505889	Peru	Cuzco	Cashiriari-3 S of the Camisea River	-11.8825	-72.7778	VertNet
A. punctatus	no	USNM 538304.650589	Peru	Cuzco	San Martin-3 ca. 5 km N of the Camisea River	-11.7856	-72.6992	VertNet
A. punctatus	no	USNM 566364.6554483	Guyana	East Berbice	Kwakwani ca. 18 mi (airline) SW of ca. 2 mi downriver from confluence of Berbice River and Kurudini River Berbice River camp	5.085	-58.2372	VertNet
A. punctatus	no	ZEE HERP 5758	Brazil	Acre	Cruzeiro do Sul Parque Nacional da Serra do Divisor	-7.4589	-73.7744	Specieslink CRIA
A. punctatus	no	ZEE HERP 5759	Brazil	Acre	Cruzeiro do Sul Parque Nacional da Serra do Divisor	-8.5639	-72.8625	Specieslink CRIA
A. punctatus	no	ZEE HERP 5760	Brazil	Acre	Cruzeiro do Sul Parque Nacional da Serra do Divisor	-8.2808	-73.2536	Specieslink CRIA
A. punctatus	no	ZEE HERP 8396	Brazil	Acre	Marechal Thaumaturgo Tribo Indigena Kaxinawa; Rio Jordao	-8.9411	-72.7917	Specieslink CRIA
