# Supplementary material for: Local adaptation in mainland anole lizards: Integrating population history and genome–environment associations
Source: Ecol Evol. 2018 Nov 6;8(23):11932–44. doi: 10.1002/ece3.4650 (PMC6303772; doi:10.1002/ece3.4650)
Supplement: Supplementary file 5 [file ECE3-8-11932-s005.xlsx]

## Sheet: Sheet1
Table S3. Loadings of each climatic variable on PC1,
and correlations among climate variables and PC1 scores.
Anolis ortonii (LFMM analyses)
Variables	Loadings	Correlation coefficients
Bio 01	0.409716	-0.908117
Bio 05	0.343037	-0.820799
Bio 10	0.340443	-0.837003
Bio 11	0.423371	-0.921759
Bio 12	0.334842	-0.788327
Bio 13	0.390041	-0.836416
Bio 16	0.39378	-0.839456
Anolis punctatus (LFMM analyses)
Variables	Loadings	Correlation coefficients
Bio 01	-0.403137	0.942717
Bio 05	-0.364374	0.789295
Bio 10	-0.371567	0.783325
Bio 11	-0.409193	0.974135
Bio 12	-0.349959	0.770438
Bio 13	-0.371306	0.897445
Bio 16	-0.372656	0.906048
Anolis ortonii + A. punctatus (climatic space occupancy)
Variables	Loadings	Correlation coefficients
Bio 01	-0.448649	-0.890438
Bio 05	-0.382695	-0.759537
Bio 10	-0.368813	-0.731986
Bio 11	-0.468889	-0.930607
Bio 12	-0.239041	-0.474426
Bio 13	-0.350035	-0.694718
Bio 16	-0.341635	-0.678046
